# Supplementary material for: RIPK3 Contributes to Thyroid Hormone-Induced Photoreceptor Degeneration
Source: Int J Mol Sci. 2025 Aug 22;26(17):8154. doi: 10.3390/ijms26178154 (PMC12428710; doi:10.3390/ijms26178154)
Supplement: Supplementary file 1 [file ijms-26-08154-s001.zip]

Archive with 1 entries (1 files):
- ijms-3765527-supplementary.pdf
